# Supplementary material for: Monitoring Multiple Behaviors in Beef Calves Raised in Cow–Calf Contact Systems Using a Machine Learning Approach
Source: Animals (Basel). 2024 Nov 14;14(22):3278. doi: 10.3390/ani14223278 (PMC11590895; doi:10.3390/ani14223278)
Supplement: Supplementary file 1 [file animals-14-03278-s001.zip]

Archive with 1 entries (1 files):
- animals-3265633-supplementary.pdf
